# Supplementary material for: Network Pharmacology Analysis and Experimental Study of Yinchen Against Neuroinflammation in Ischemic Stroke
Source: Pharmaceuticals (Basel). 2025 Dec 4;18(12):1852. doi: 10.3390/ph18121852 (PMC12735668; doi:10.3390/ph18121852)
Supplement: Supplementary file 1 [file pharmaceuticals-18-01852-s001.zip]

Archive with 1 entries (1 files):
- pharmaceuticals-3894493-supplementary.pdf
